# Supplementary material for: Clinical Malaria Transmission Trends and Its Association with Climatic Variables in Tubu Village, Botswana: A Retrospective Analysis
Source: PLoS One. 2016 Mar 16;11(3):e0139843. doi: 10.1371/journal.pone.0139843 (PMC4794139; doi:10.1371/journal.pone.0139843)
Supplement: S1 Dataset — (XLSX) [file pone.0139843.s001.xlsx]

## Sheet: Sheet1
S1 Dataset. Incidence rates (per 1000) of clinical malaria cases (per month and per age-group) reported at Tubu Health Post
Incidence/1000/month	month	year	Age group			Incidence/1000/year
0	J	2005		Jun 2005 -Jul 2006	Jun 2006 - Jul 2007	Jun 2007 - Jul 2008	Jun 2008 - Jul 2009	Jun 2009 - Jul 2010
0	A	2005	< 1 yr	2.1	8.5	15.1	16.7	26.9
0	S	2005	1-5 yrs	12.6	40.4	47.4	47.9	72.5
0	O	2005	> 5yrs	61.1	102.1	146.6	143.8	147
0	N	2005	All age groups	75.8	151.1	209.1	208.3	246.4
0	D	2005	< 1 + 1-5 yrs (pooled)	14.7	48.9	62.5	64.6	99.4
2.1	J	2006
21	F	2006
43.5	M	2006
6.3	A	2006
2.1	M	2006
0	J	2006
0	J	2006
0	A	2006
0	S	2006
0	O	2006
0	N	2006
29	D	2006
45.5	J	2007
26.9	F	2007
21	M	2007
4.2	A	2007
4.2	M	2007
16.8	J	2007
2.1	J	2007
4.3	A	2007
2.1	S	2007
31.5	O	2007
39.9	N	2007
12.6	D	2007
27.3	J	2008
39.9	F	2008
4.2	M	2008
37.3	A	2008
4.2	M	2008
0	J	2008
0	J	2008
2.1	A	2008
6.3	S	2008
6.3	O	2008
14.7	N	2008
12.6	D	2008
10.5	J	2009
33.1	F	2009
29	M	2009
42	A	2009
29	M	2009
24.8	J	2009
4.2	J	2009
0	A	2009
0	S	2009
49.7	O	2009
16.8	N	2009
24.8	D	2009
26.9	J	2010
31.1	F	2010
14.7	M	2010
35.2	A	2010
29	M	2010
14.7	J	2010
