# Supplementary material for: Clinical Malaria Transmission Trends and Its Association with Climatic Variables in Tubu Village, Botswana: A Retrospective Analysis
Source: PLoS One. 2016 Mar 16;11(3):e0139843. doi: 10.1371/journal.pone.0139843 (PMC4794139; doi:10.1371/journal.pone.0139843)
Supplement: S2 Dataset — (XLSX) [file pone.0139843.s002.xlsx]

## Sheet: Sheet1
		S2 DATA SET. Minimum and maximum temperature (OC) recordings in Tubu village
		max05/06	max06/07	max07/08	max08/09	max09/10	min 05/06	min06/07	min07/08	min08/09	min09/10	month
		23.9	27	25.8	25.2	23.4	9	8.6	7.8	7.9	7.8	Jul
		32.2	28.7	29.5	29.5	28.3	13.5	9.9	10	11.5	10.6	Aug
		33.7	31.8	34.9	34	33	16.1	14.4	16.7	15.7	16.7	Sep
		37.6	34.3	31.8	36.8	35.1	21.3	20.1	17.6	21.8	20.6	Oct
		34.5	34	35	33.1	33.6	21.9	20.4	20.5	21.5	19.7	Nov
		31	34.1	31	32.7	33.8	19.6	21.7	20	20.8	21.2	Dec
		30.3	33.2	29.7	32.6	32.5	20.6	18.8	19.8	21.2	21.2	Jan
		30.3	34.6	31.8	31.7	32.1	20.1	20.3	19	19.8	20.7	Feb
		29.2	34.9	31.8	29.6	30.4	18.1	19.8	18	18.2	19.4	Mar
		29.8	31.7	30.7	30.8	29.3	15.2	16.8	13.4	14.5	17.9	Apr
		26.6	28.8	29.8	28.9	28.8	10.1	11.4	12.2	12.9	14.2	May
		26.1	26.6	27	26.2	25.5	7.8	8.5	8.7	10.5	8.4	Jun
