# Supplementary material for: Clinical Malaria Transmission Trends and Its Association with Climatic Variables in Tubu Village, Botswana: A Retrospective Analysis
Source: PLoS One. 2016 Mar 16;11(3):e0139843. doi: 10.1371/journal.pone.0139843 (PMC4794139; doi:10.1371/journal.pone.0139843)
Supplement: S5 Dataset — (XLSX) [file pone.0139843.s005.xlsx]

## Sheet: Sheet1
		S5 DATA SET. Monthly flood discharge (Mm3/month) recorded at Mohembo
			2005-2006	2006-2007	2007-2008	2008-2009	2009-2010
		J	569.291	633.895	609.736	592.149	664.382
		A	443.112	484.503	484.444	462.126	521.763
		S	354.05	384.719	390.406	359.375	410.296
		O	279.912	338.622	312.532	292.094	375.17
		N	280.505	383.801	273.502	285.171	364.184
		D	385.945	676.551	378.995	533.044	448.511
		J	570.564	1157.29	482.904	1029.01	917.097
		F	666.875	1078.02	789.851	969.062	1460.91
		M	862.357	1405.82	1023.88	1919.27	1476.33
		A	1067.42	1807.75	1273.73	1903.05	2310.15
		M	1222.98	1194.48	1172.46	1427.33	2016.48
		J	901.803	778.223	744.013	912.042	1220.35
